# Supplementary material for: Data on proteomic profiling of cells and extracellular vesicles of the melittin-resistant Acholeplasma laidlawii strain
Source: Data Brief. 2019 Jun 21;25:104169. doi: 10.1016/j.dib.2019.104169 (PMC6698929; doi:10.1016/j.dib.2019.104169)
Supplement: Supplementary file 1 [file mmc1.xls]

## Sheet: Supplementary table 1
	List of differentially expressed proteins in A. laidlawii PG8B and A. laidlawii PG8RMel
№	Protein name	ID product	ID locus	Score Mascot	Coverage, %	Number of matched peptides	Fold	EggNOG
1	elongation factor Tu	WP_012242145.1	ACL_RS00920	219	66	26	0.41	Translation, ribosomal structure and biogenesis
2	translational GTPase TypA	WP_012242161.1	ACL_RS01000	45	9	7	0.54	Signal transduction mechanisms
3	ribonuclease III	WP_012242185.1	ACL_RS01120	96	46	9	0.66	Transcription
4	Isoform of 2,3-bisphosphoglycerate-independent phosphoglycerate mutase	WP_012242352.1	ACL_RS02000	269	64	29	0.57	Carbohydrate transport and metabolism
5	Isoform of 2,3-bisphosphoglycerate-independent phosphoglycerate mutase	WP_012242352.1	ACL_RS02000	75	38	12	0.43	Carbohydrate transport and metabolism
6	Isoform of 2,3-bisphosphoglycerate-independent phosphoglycerate mutase	WP_012242352.1	ACL_RS02000	80	38	11	1.78	Carbohydrate transport and metabolism
7	enolase	WP_012242354.1	ACL_RS02010	297	68	25	4.83	Carbohydrate transport and metabolism
8	3-oxoacyl-[acyl-carrier-protein] reductase	WP_012242413.1	ACL_RS02315	181	68	17	6.94	Function unknown
9	Isoform of trigger factor	WP_012242484.1	ACL_RS02685	59	29	10	0.48	Post-translational modification, protein turnover, and chaperones
10	Isoform of trigger factor	WP_012242484.1	ACL_RS02685	140	41	20	0.54	Post-translational modification, protein turnover, and chaperones
11	Isoform of molecular chaperone DnaK	WP_012242499.1	ACL_RS02760	317	56	32	1.77	Post-translational modification, protein turnover, and chaperones
12	Isoform of molecular chaperone DnaK	WP_012242499.1	ACL_RS02760	56	25	11	0.35	Post-translational modification, protein turnover, and chaperones
13	hypothetical protein	WP_012242609.1	ACL_RS03305	228	45	19	1.57	Function unknown
14	tRNA guanosine(34) transglycosylase Tgt	WP_012242654.1	ACL_RS03520	165	49	17	1.54	Translation, ribosomal structure and biogenesis
15	DUF561 domain-containing protein	WP_012242687.1	ACL_RS03680	236	72	22	1.8	Not in EggNOG
16	30S ribosomal protein S1	WP_012242819.1	ACL_RS04325	78	22	16	2.08	Translation, ribosomal structure and biogenesis
17	NADH oxidase	WP_012242976.1	ACL_RS05120	61	17	7	1.78	Inorganic ion transport and metabolism
18	6-phosphofructokinase	WP_012243032.1	ACL_RS05395	105	43	15	0.66	Carbohydrate transport and metabolism
19	Isoform of NADH:flavin oxidoreductase	WP_012243037.1	ACL_RS05420	136	44	16	1.8	Energy production and conversion
20	Isoform of NADH:flavin oxidoreductase	WP_012243037.1	ACL_RS05420	159	72	21	5.17	Energy production and conversion
21	ribosome-recycling factor	WP_012243084.1	ACL_RS05710	94	67	11	1.91	Translation, ribosomal structure and biogenesis
22	phosphoglycerate kinase	WP_012243139.1	ACL_RS05985	86	35	9	0.4	Carbohydrate transport and metabolism
23	Isoform of chaperonin GroEL	WP_012243177.1	ACL_RS06175	431	74	42	2.22	Post-translational modification, protein turnover, and chaperones
24	Isoform of chaperonin GroEL	WP_012243177.1	ACL_RS06175	284	58	32	0.35	Post-translational modification, protein turnover, and chaperones
25	alpha-ketoacid dehydrogenase subunit beta	WP_012243237.1	ACL_RS06490	52	22	6	2.1	Energy production and conversion
26	RNA-binding transcriptional accessory protein	WP_012243262.1	ACL_RS06625	281	56	39	0.6	Transcription
27	winged helix-turn-helix domain-containing protein	WP_041634178.1	ACL_RS05200	44	37	5	2.68	Not in EggNOG
28	winged helix-turn-helix domain-containing protein	WP_041634178.1	ACL_RS05200	45	37	5	0.36	Not in EggNOG
