# Supplementary material for: Data on proteomic profiling of cells and extracellular vesicles of the melittin-resistant Acholeplasma laidlawii strain
Source: Data Brief. 2019 Jun 21;25:104169. doi: 10.1016/j.dib.2019.104169 (PMC6698929; doi:10.1016/j.dib.2019.104169)
Supplement: Supplementary file 2 [file mmc2.xls]

## Sheet: Supplementary table 2
	List of identified proteins in extracellular vesicles of A. laidlawii PG8RMel
№	Protein name	ID product	ID locus	Score Mascot	MW, kDa	Number of matched peptides	Coverage, %	EggNOG
1	ribonuclease M5	WP_012241989.1	ACL_RS00080	26	20586	2	14.5	Replication, recombination and repair
2	transcription-repair coupling factor	WP_012241994.1	ACL_RS00105	23	132229	2	2.1	Replication, recombination and repair
3	hypothetical protein	WP_012241995.1	ACL_RS00110	22	43943	2	4.1	Function unknown
4	cardiolipin synthase	WP_012241999.1	ACL_RS00130	17	58890	2	5.2	Lipid transport and metabolism
5	formate-tetrahydrofolate ligase	WP_012242006.1	ACL_RS00165	18	58165	3	6.8	Nucleotide transport and metabolism
6	RnfABCDGE type electron transport complex subunit C	WP_012242021.1	ACL_RS00245	18	47991	4	5.3	Energy production and conversion
7	surface-anchored extracellular endonuclease	WP_012242074.1	ACL_RS07100	20	85379	2	1.7	Replication, recombination and repair
8	endonuclease I domain-containing protein	WP_012242112.1	ACL_RS07130	26	126066	2	3.5	Replication, recombination and repair
9	PqqD family protein	WP_012242114.1	ACL_RS00775	19	10074	2	33	Function unknown
10	DNA-directed RNA polymerase subunit beta	WP_012242128.1	ACL_RS00840	17	141351	2	2.5	Transcription
11	DNA-directed RNA polymerase subunit beta'	WP_012242129.1	ACL_RS00845	17	155524	2	2	Transcription
12	chorismate synthase	WP_012242178.1	ACL_RS01090	20	35697	2	6.1	Amino acid transport and metabolism
13	PolC-type DNA polymerase III	WP_012242204.1	ACL_RS01215	20	172405	2	2.3	Replication, recombination and repair
14	DAK2 domain-containing protein	WP_012242213.1	ACL_RS01260	48	61189	2	6.1	Function unknown
15	hypothetical protein	WP_012242222.1	ACL_RS07150	30	150577	2	1.6	Cell wall/membrane/envelope biogenesis
16	beta-N-acetylhexosaminidase	WP_012242235.1	ACL_RS01385	21	58251	2	2.5	Carbohydrate transport and metabolism
17	excinuclease ABC subunit UvrC	WP_012242259.1	ACL_RS01530	17	67649	2	4.9	Replication, recombination and repair
18	threonine-tRNA ligase	WP_012242307.1	ACL_RS01770	20	75244	3	4.2	Translation, ribosomal structure and biogenesis
19	hypothetical protein	WP_012242387.1	ACL_RS02180	15	125386	2	1.6	Function unknown
20	exodeoxyribonuclease VII large subunit	WP_012242426.1	ACL_RS02380	16	50773	2	3.6	Replication, recombination and repair
21	DUF4011 domain-containing protein	WP_012242471.1	ACL_RS02620	110	145970	3	2	Replication, recombination and repair
22	SOS response-associated peptidase	WP_012242474.1	ACL_RS02635	23	25884	2	13.5	Function unknown
23	aldo/keto reductase	WP_012242483.1	ACL_RS02680	17	30380	2	10.6	Energy production and conversion
24	valine-tRNA ligase	WP_012242490.1	ACL_RS02715	19	100798	2	4.4	Translation, ribosomal structure and biogenesis
25	NAD(+) synthase	WP_012242507.1	ACL_RS02800	19	68646	3	6.3	Coenzyme transport and metabolism
26	ATP-dependent RecD-like DNA helicase	WP_012242509.1	ACL_RS02810	18	85376	2	2.7	Replication, recombination and repair
27	tyrosine recombinase/integrase	WP_012242532.1	ACL_RS02915	21	36316	2	10.3	Replication, recombination and repair
28	SAM-dependent DNA methyltransferase	WP_012242537.1	ACL_RS02940	14	56798	2	2.8	Defense mechanisms
29	type I restriction endonuclease subunit R	WP_012242539.1	ACL_RS02950	32	119566	2	2.4	Defense mechanisms
30	HK97 family phage prohead protease	WP_012242559.1	ACL_RS03050	30	22595	3	16.7	Function unknown
31	hypothetical protein	WP_012242561.1	ACL_RS03060	20	10490	2	19.8	Not in EggNOG
32	short-chain dehydrogenase/reductase	WP_012242600.1	ACL_RS03260	17	30402	2	10.6	Lipid transport and metabolism
33	glutathione peroxidase	WP_012242617.1	ACL_RS03340	20	19472	2	11.2	Post-translational modification, protein turnover, and chaperones
34	hypothetical protein	WP_012242667.1	ACL_RS03585	25	95570	2	4	Function unknown
35	oligoendopeptidase F	WP_012242680.1	ACL_RS03650	22	69089	2	2.7	Amino acid transport and metabolism
36	APC family permease	WP_012242684.1	ACL_RS03665	21	71016	2	3.3	Function unknown
37	DUF561 domain-containing protein	WP_012242687.1	ACL_RS03680	58	32692	3	20.9	Lipid transport and metabolism
38	hypothetical protein	WP_012242731.1	ACL_RS03895	24	17164	2	9.7	Not in EggNOG
39	bifunctional (p)ppGpp synthetase/guanosine-3\',5\'-bis(diphosphate) 3\'-pyrophosphohydrolase	WP_012242773.1	ACL_RS04095	15	82520	2	3.2	Transcription
40	RNase J family beta-CASP ribonuclease	WP_012242777.1	ACL_RS04115	28	63876	2	3.6	Post-translational modification, protein turnover, and chaperones
41	UTP-glucose-1-phosphate uridylyltransferase	WP_012242784.1	ACL_RS04150	16	31983	2	10.1	Cell wall/membrane/envelope biogenesis
42	hypothetical protein	WP_012242884.1	ACL_RS04665	21	23554	2	11.7	Function unknown
43	hypothetical protein	WP_012242894.1	ACL_RS04715	16	25358	2	14.1	Function unknown
44	peptidase T	WP_012242939.1	ACL_RS04935	20	45450	3	11.1	Amino acid transport and metabolism
45	GGDEF domain-containing protein	WP_012242956.1	ACL_RS05020	21	92682	2	2.1	Signal transduction mechanisms
46	trk system potassium uptake protein TrkG	WP_012242967.1	ACL_RS05075	20	47784	2	3.9	Inorganic ion transport and metabolism
47	hypothetical protein	WP_012243011.1	ACL_RS07305	32	30793	2	7.3	Function unknown
48	chaperone protein ClpB	WP_012243064.1	ACL_RS05560	16	80057	2	3.2	Post-translational modification, protein turnover, and chaperones
49	UMP kinase	WP_012243085.1	ACL_RS05715	18	25828	3	15.5	Nucleotide transport and metabolism
50	CYTH domain-containing protein	WP_012243107.1	ACL_RS05825	50	22329	2	7.6	Function unknown
51	oligoendopeptidase F	WP_012243111.1	ACL_RS05845	18	67089	2	4.6	Amino acid transport and metabolism
52	ABC transporter ATP-binding protein	WP_012243167.1	ACL_RS06125	16	69284	2	2.4	Defense mechanisms
53	DNA/RNA helicase	WP_012243184.1	ACL_RS06210	27	118325	2	1.4	Replication, recombination and repair
54	DUF2075 domain-containing protein	WP_012243186.1	ACL_RS06220	17	70132	2	2.5	Function unknown
55	SAM-dependent DNA methyltransferase	WP_012243202.1	ACL_RS06295	20	67521	2	3.5	Defense mechanisms
56	GGDEF domain-containing protein	WP_012243289.1	ACL_RS06760	27	61222	2	4.4	Not in EggNOG
57	tRNA dihydrouridine synthase DusB	WP_012243300.1	ACL_RS06815	21	37104	3	10.7	Translation, ribosomal structure and biogenesis
58	calcium-translocating P-type ATPase, PMCA-type	WP_041634055.1	ACL_RS03985	26	99952	2	3.3	Not in EggNOG
59	hypothetical protein	WP_041634231.1	ACL_RS05535	98	621239	3	0.8	Function unknown
60	sugar ABC transporter ATP-binding protein	WP_041634969.1	ACL_RS06120	17	37848	3	13.3	Function unknown
61	hypothetical protein	WP_049751936.1	ACL_RS07145	22	12758	2	19.5	Not in EggNOG
62	50S ribosomal protein L10	WP_081423631.1	ACL_RS00825	20	19213	2	13.7	Translation, ribosomal structure and biogenesis
63	hypothetical protein	WP_081423638.1	ACL_RS02245	18	59963	2	3.5	Not in EggNOG
64	ABC transporter permease	WP_081423646.1	ACL_RS03215	16	89208	2	3.1	Not in EggNOG
